# Supplementary material for: Comparative systematics and phylogeography of Quercus Section Cerris in western Eurasia: inferences from plastid and nuclear DNA variation
Source: PeerJ. 2018 Oct 17;6:e5793. doi: 10.7717/peerj.5793 (PMC6195796; doi:10.7717/peerj.5793)
Supplement: File S1 — We also report the accession numbers of the sequences retrieved from GenBank and used to complement the investigated dataset. [file peerj-06-5793-s001.xlsx]

## Sheet: Readme!
	Supplemental File S1 - Dataset of the present study
	This file reports a list of all investigated specimens including the following information:
	Sample identification labels used in the raw elaborations, species, voucher,
	geographic origin, sampling site and climate;
	we also reported each specimen's trnH-psbA haplotype,
	the plastid lineage and the nuclear 5S-IGS clusetr identified
	Background colour refers to the different species, climate types, lineages and clusters
	On a second sheet, we report the accession numbers of the sequences
	retrieved from GenBank and used to complement the investigated dataset

## Sheet: Dataset
	Sample	Species	Voucher	Region	Locality	Climate	trnH-psbA haplotype	Lineage	5S-IGS nuclear Cluster
	af01	Q. afares	Denk & Gruber 2005261 S	Tunisia	Ain-Zana	Csa	1	"Cerris-Ilex" - L1	n.d.
	af02	Q. afares	Denk & Gruber 2005262 S	Tunisia	Ain-Zana	Csa	1	"Cerris-Ilex" - L1	n.d.
	af03	Q. afares	Denk & Gruber 2005263 S	Tunisia	Ain-Zana	Csa	1	"Cerris-Ilex" - L1	n.d.
	af04	Q. afares	Denk & Gruber 2005255 S	Tunisia	Ain-Zana	Csa	1	"Cerris-Ilex" - L1	1
	af05	Q. afares	Denk & Gruber 2005256 S	Tunisia	Ain-Zana	Csa	1	"Cerris-Ilex" - L1	1
	af06	Q. afares	Denk & Gruber 2005258 S	Tunisia	Ain-Zana	Csa	1	"Cerris-Ilex" - L1	1
	af07	Q. afares	Denk & Gruber 2005260 S	Tunisia	Ain-Zana	Csa	1	"Cerris-Ilex" - L1	1
	af09	Q. afares	Denk & Gruber 2005264 S	Tunisia	Ain-Zana	Csa	n.d.	n.d.	1
	br01	Q. brantii	Denk & Grimm 2006215 S	C Turkey	Doğanlar	Csb	5	"Cerris-Ilex" - L2	4
	br02	Q. brantii	Denk & Grimm 2006213 S	C Turkey	Doğanlar	Csb	5	"Cerris-Ilex" - L2	4
	br03	Q. brantii	Denk & Grimm 2006214 S	C Turkey	Doğanlar	Csb	5	"Cerris-Ilex" - L2	4
	br04	Q. brantii	Denk & Grimm 2006223 S	C Turkey	Gölbaşı	Csa	5	"Cerris-Ilex" - L2	4
	br05	Q. brantii	Denk & Grimm 2006221 S	C Turkey	Gölbaşı	Csa	5	"Cerris-Ilex" - L2	4
	br06	Q. brantii	JBG - 19840660	Iran	"Kurdistan"	Csa	6	"Cerris-Ilex" - L2	4
	br07	Q. brantii	JBG - 890757	Iran	Baneh	Csa	6	"Cerris-Ilex" - L2	4
	ce01	Q. cerris	Denk & Tschan 2007016 S	S Italy	Eboli (SA)	Csa	1	"Cerris-Ilex" - L1	2
	ce02	Q. cerris	Frotzler 2005-09-3	Austria	Wien	Cfa	1	"Cerris-Ilex" - L1	2
	ce03	Q. cerris	Frotzler 2005-09-2	Austria	Wien	Cfa	1	"Cerris-Ilex" - L1	n.d.
	ce04	Q. cerris	Frotzler 2005-09-1	Austria	Wien	Cfa	1	"Cerris-Ilex" - L1	n.d.
	ce05	Q. cerris	Denk, Ruhri & Ruhri 20081015/1 S	N Greece	Trygona	Csa	2	"Cerris-Ilex" - L1	2
	ce06	Q. cerris	Denk, Ruhri & Ruhri 20081012/4-1 S	NW Greece	Voutsaras	Csa	1	"Cerris-Ilex" - L1	2
	ce07	Q. cerris	Denk, Ruhri & Ruhri 20081012/4-3 S	NW Greece	Voutsaras	Csa	1	"Cerris-Ilex" - L1	2
	ce08	Q. cerris	Denk, Ruhri & Ruhri 20081013/3-2 S	NW Greece	Konitsa	Csb	1	"Cerris-Ilex" - L1	2
	ce09	Q. cerris	Denk & Tschan 2007027 S	S Italy	Brienza (PZ)	Csb	1	"Cerris-Ilex" - L1	2
	ce10	Q. cerris	Denk & Tschan 2007030 S	S Italy	Brienza (PZ)	Csb	1	"Cerris-Ilex" - L1	2
	ce11	Q. cerris	Denk & Tschan 2007035 S	S Italy	Potenza (PZ)	Cfb	1	"Cerris-Ilex" - L1	2
	ce12	Q. cerris	Denk & Tschan 2007111 S	S Italy	Senise (PZ)	Csa	1	"Cerris-Ilex" - L1	2
	ce13	Q. cerris	Denk & Tschan 2007119 S	S Italy	Episcopia (PZ)	Csa	1	"Cerris-Ilex" - L1	2
	ce14	Q. cerris	Denk & Tschan 2007143 S	S Italy	Palinuro (SA)	Csa	1	"Cerris-Ilex" - L1	2
	ce15	Q. cerris	Denk & Tschan 2007158 S	S Italy	Controne (SA)	Csa	1	"Cerris-Ilex" - L1	2
	ce16	Q. cerris	Denk & Grimm 2006243 S	S Turkey	Namrun	Csb	3	"Cerris-Ilex" - L1	2
	ce17	Q. cerris	Denk & Grimm 2006233 S	S Turkey	Arslanköy	Csb	1	"Cerris-Ilex" - L1	2
	ce18	Q. cerris	Denk 796223 S	SW Turkey	Ak Dağ	Csa	2	"Cerris-Ilex" - L1	2
	ce19	Q. cerris	Denk & Grimm 2006209 S	E Turkey	Şivas to Malatya	Csb	5	"Cerris-Ilex" - L2	n.d.
	ce20	Q. cerris	Denk & Grimm 2006208 S	E Turkey	Malatya	Csa	5	"Cerris-Ilex" - L2	2
	ce21	Q. cerris	Denk & Grimm 2006346 S	W Turkey	Şaphane	Csa	1	"Cerris-Ilex" - L1	2
	ce22	Q. cerris	Denk & Grimm 2006277 S	W Turkey	Kızılören Dağ	Csa	1	"Cerris-Ilex" - L1	2
	ce23	Q. cerris	Denk & Grimm 2006303 S	SW Turkey	Eğirdir Gölü	Csa	2	"Cerris-Ilex" - L1	2
	ce24	Q. cerris	Denk & Grimm 2006056 S	NW Turkey	Abdürrahim	Csa	1	"Cerris-Ilex" - L1	2
	ce25	Q. cerris	Denk & Grimm 2006044 S	NW Turkey	Yeniceköy	Csa	1	"Cerris-Ilex" - L1	2
	ce26	Q. cerris	Denk & Grimm 2006027 S	NW Turkey	Igneada	Csc	1	"Cerris-Ilex" - L1	2
	ce27	Q. cerris	Denk & Grimm 2006026 S	NW Turkey	Igneada	Csc	1	"Cerris-Ilex" - L1	2
	ce28	Q. cerris	Denk & Grimm 2006016 S	NW Turkey	Islambeyli	Csa	1	"Cerris-Ilex" - L1	2
	ce29	Q. cerris	Denk & Grimm 2006005 S	NW Turkey	Odayeri	Csa	1	"Cerris-Ilex" - L1	2
	ce30	Q. cerris	Denk & Grimm 2006055 S	NW Turkey	Abdürrahim	Csa	1	"Cerris-Ilex" - L1	2
	ce32	Q. cerris	Denk & Grimm 2006170 S	N Turkey	Ladik	Csb	6	"Cerris-Ilex" - L2	2
	ce33	Q. cerris	Denk & Grimm 2006158 S	N Turkey	Bafra	Csa	6	"Cerris-Ilex" - L2	2
	ce34	Q. cerris	Denk & Grimm 2006158 S	N Turkey	Bafra	Csa	6	"Cerris-Ilex" - L2	2
	ce35	Q. cerris	Denk & Grimm 2006110 S	N Turkey	Eregli	Cfa	1	"Cerris-Ilex" - L1	2
	ce36	Q. cerris	Denk & Grimm 2006154 S	NW Turkey	Osmancik	Csa	7	"Cerris-Ilex" - L2	2
	ce37	Q. cerris	TUS001-Avish01-ce	N Turkey	Samsun, Havsa village	Csa	1	"Cerris-Ilex" - L1	2
	ce38	Q. cerris	TUS001-Avish02-ce	Israel	Mount Hermon	Csa	9	"Cerris-Ilex" - L2	2
	ce39	Q. cerris	TUS-041.01/HU	Hungary	Matrafured	Cfa	1	"Cerris-Ilex" - L1	2
	ce40	Q. cerris	TUS-041.01/IT-PA034	S Italy	Corleone (Pa)	Csa	1	"Cerris-Ilex" - L1	2
	ce41	Q. cerris	TUS-041.03/LB	Lebanon	St. Charbel (Aannaya)	Csb	10	"Cerris-Ilex" - L2	2
	ce42	Q. cerris	TUS-041.01/AT	Austria	Weiz	Cfb	1	"Cerris-Ilex" - L1	2
	ce43	Q. cerris	TUS-041.01/SB	Serbia	Novi Sad	Csb	2	"Cerris-Ilex" - L1	2
	ce44	Q. cerris	TUS-041.01/RO	N Romania	Perisor	Csc	1	"Cerris-Ilex" - L1	2
	ce45	Q. cerris	TUS-041.01/IT-TN066	NE Italy	Condino (TN)	Cfb	9	"Cerris-Ilex" - L2	2
	ce46	Q. cerris	TUS-041.01/IT-PI020	C Italy	Montescudaio (SI)	Csa	10	"Cerris-Ilex" - L2	2
	ce47	Q. cerris	TUS-041.01/IT-PE01	C Italy	S. Eufemia (PE)	Cfa	1	"Cerris-Ilex" - L1	2
	ce48	Q. cerris	TUS-041.01/IT-SV01	NW Italy	Cairo Montenotte (SV)	Csa	1	"Cerris-Ilex" - L1	2
	ce49	Q. cerris	TUS-041.05/HR	Croatia	Dakovo	Csc	2	"Cerris-Ilex" - L1	2
	ce50	Q. cerris	TUS-041.01/IT-CO023	S Italy	Campana (CS)	Csa	1	"Cerris-Ilex" - L1	1
	ce51	Q. cerris	TUS-041.03/RO	C Romania	Comana	Csc	1	"Cerris-Ilex" - L1	2
	ce52	Q. cerris	TUS-041.03/HR	Croatia	Sinj	Csa	1	"Cerris-Ilex" - L1	2
	ce53	Q. cerris	TUS001-Avish03-ce	Israel	Mount Hermon (2)	Csa	9	"Cerris-Ilex" - L2	2
	ce54	Q. cerris	Denk & Tschan 2007016 S	S Italy	Eboli (SA)	Csa	n.d.	n.d.	2
	cf01	Q. castaneifolia	Denk 19960916/1 S	Iran	Rasht	Cfa	1	"Cerris-Ilex" - L1	2
	cf02	Q. castaneifolia	Denk 996078 S	Iran	Ramsar	Cfa	1	"Cerris-Ilex" - L1	2
	cr01	Q. crenata	TUS-041x054.01/IT-CS014	S Italy	Laino Borgo (CS)	Csa	1	"Cerris-Ilex" - L1	3
	cr02	Q. crenata	TUS-041x054.01/IT-LT	C Italy	Fondi (LT)	Csa	1	"Cerris-Ilex" - L1	3
	cr03	Q. crenata	TUS-041x054.01/IT-AL	NW Italy	Tassarolo (AL)	Csb	1	"Cerris-Ilex" - L1	3
	cr04	Q. crenata	TUS-041x054.01/SL	Slovenia	Makole	Cfb	1	"Cerris-Ilex" - L1	2
	cr05	Q. crenata	TUS-041x054.01/HR	Croatia	Zadar	Csa	1	"Cerris-Ilex" - L1	3
	cr06	Q. crenata	TUS-041x054.01/IT-TN083	NE Italy	Condino (TN)	Cfa	1	"Cerris-Ilex" - L1	3
	eu13	Q. euboica	Denk, Ruhri & Ruhri 20081018/1 S	E Greece	Kerasia, Eubea	Csa	1	"Cerris-Ilex" - L1	2
	eu14	Q. euboica	Denk, Ruhri & Ruhri 20081018/2 S	E Greece	Kerasia, Eubea	Csa	1	"Cerris-Ilex" - L1	2
	eu15	Q. euboica	Denk, Ruhri & Ruhri 20081018/3 S	E Greece	Kerasia, Eubea	Csa	1	"Cerris-Ilex" - L1	2
	eu16	Q. euboica	Denk, Ruhri & Ruhri 20081018/4 S	E Greece	Kerasia, Eubea	Csa	1	"Cerris-Ilex" - L1	2
	it01	Q. ithaburensis	TUS002-Avish04-it	Israel	Ra'anana Junction	Csa	9	"Cerris-Ilex" - L2	4
	it02	Q. ithaburensis	TUS002-Avish05-it	Israel	Eastern Galilee (2)	Csa	9	"Cerris-Ilex" - L2	4
	it03	Q. ithaburensis	TUS002-Avish06-it	Israel	Estern Galilee (1)	Csa	9	"Cerris-Ilex" - L2	4
	it04	Q. ithaburensis	TUS002-Avish07-it	Israel	Golan (1)	Csa	9	"Cerris-Ilex" - L2	4
	it05	Q. ithaburensis	TUS002-Avish08-it	Israel	Golan (2)	Csa	9	"Cerris-Ilex" - L2	4
	li01	Q. libani	Denk & Grimm 2006272 S	S Turkey	Kara Dağ	Csa	1	"Cerris-Ilex" - L1	2
	li02	Q. libani	Denk & Grimm 2006204 S	NE Turkey	Tercan	Dsb	8	"Cerris-Ilex" - L2	1
	li03	Q. libani	Denk & Grimm 2006247 S	S Turkey	Aydos Dağları	Csb	3	"Cerris-Ilex" - L1	1
	li04	Q. libani	Denk & Grimm 2006203 S	NE Turkey	Tercan	Dsb	8	"Cerris-Ilex" - L2	1
	li05	Q. libani	JBG - 19650031	E Turkey	Elazig	Csa	8	"Cerris-Ilex" - L2	1
	lk01	Q. look	JBG - 19770582	Israel	Mt. Hermon	Csb	10	"Cerris-Ilex" - L2	2
	lk02	Q. look	TUS003-Avish09-lk	Israel	Mount Hermon (1)	Csb	9	"Cerris-Ilex" - L2	2
	lk03	Q. look	TUS003-Avish10-lk	Israel	Mount Hermon (2)	Csb	9	"Cerris-Ilex" - L2	2
	ml01	Q. macrolepis	Denk & Tschan 2007095 S	S Italy	Tricase (LE)	Csa	2	"Cerris-Ilex" - L1	4
	ml02	Q. macrolepis	Denk & Tschan 2007096 S	S Italy	Tricase (LE)	Csa	2	"Cerris-Ilex" - L1	4
	ml03	Q. macrolepis	Denk & Tschan 2007099 S	S Italy	Tricase (LE)	Csa	2	"Cerris-Ilex" - L1	4
	ml04	Q. macrolepis	Denk & Tschan 2007084 S	S Italy	Tricase (LE)	Csa	2	"Cerris-Ilex" - L1	4
	ml05	Q. macrolepis	Denk & Tschan 2007082 S	S Italy	Tricase (LE)	Csa	2	"Cerris-Ilex" - L1	4
	ml06	Q. macrolepis	Denk & Tschan 2007081 S	S Italy	Lecce (LE)	Csa	2	"Cerris-Ilex" - L1	4
	ml07	Q. macrolepis	Denk, Ruhri & Ruhri 20081013/1-5 S	NW Greece	Aristi	Csb	1	"Cerris-Ilex" - L1	4
	ml08	Q. macrolepis	Denk, Ruhri & Ruhri 20081011/3 S	NW Greece	Karavostasi	Csa	1	"Cerris-Ilex" - L1	4
	ml09	Q. macrolepis	Denk, Ruhri & Ruhri 20081011/2 S	NW Greece	Karavostasi	Csa	1	"Cerris-Ilex" - L1	4
	ml10	Q. macrolepis	Denk, Ruhri & Ruhri 20081010/2-6 S	NW Greece	Karavostasi	Csa	1	"Cerris-Ilex" - L1	4
	ml11	Q. macrolepis	Denk, Ruhri & Ruhri 20081010/1-2 S	NW Greece	Igoumenitsa	Csa	1	"Cerris-Ilex" - L1	4
	ml12	Q. macrolepis	Denk, Ruhri & Ruhri 20081010/1-1 S	NW Greece	Igoumenitsa	Csa	1	"Cerris-Ilex" - L1	4
	ml13	Q. macrolepis	Denk, Ruhri & Ruhri 20081010/1-3 S	NW Greece	Igoumenitsa	Csa	1	"Cerris-Ilex" - L1	4
	ml14	Q. macrolepis	Denk & Grimm 2006062 S	NW Turkey	Tümülüsü	Csa	1	"Cerris-Ilex" - L1	4
	ml15	Q. macrolepis	Denk & Grimm 2006051 S	NW Turkey	Abdürrahim	Csa	1	"Cerris-Ilex" - L1	4
	ml16	Q. macrolepis	Denk & Grimm 2006052 S	NW Turkey	Keşan	Csa	1	"Cerris-Ilex" - L1	n.d.
	ml17	Q. macrolepis	Denk & Grimm 2006061 S	NW Turkey	Tümülüsü	Csa	1	"Cerris-Ilex" - L1	4
	ml18	Q. macrolepis	Denk & Grimm 2006336 S	W Turkey	Uşak	Csa	1	"Cerris-Ilex" - L1	4
	ml19	Q. macrolepis	Denk & Grimm 2006335 S	W Turkey	Uşak	Csa	4	"Cerris-Ilex" - L1	4
	ml20	Q. macrolepis	Denk & Grimm 2006289 S	S Turkey	Beyşehir Gölü	Csb	1	"Cerris-Ilex" - L1	4
	ml21	Q. macrolepis	Denk & Grimm 2006334 S	SW Turkey	Köşk	Csa	1	"Cerris-Ilex" - L1	4
	ml22	Q. macrolepis	Denk & Grimm 2006333 S	SW Turkey	Köşk	Csa	1	"Cerris-Ilex" - L1	4
	ml23	Q. macrolepis	Denk & Grimm 2006327 S	SW Turkey	Turgutreis	Csa	1	"Cerris-Ilex" - L1	4
	ml24	Q. macrolepis	Denk & Grimm 2006322 S	W Turkey	Kale	Csa	2	"Cerris-Ilex" - L1	4
	ml25	Q. macrolepis	Denk & Grimm 2006321 S	SW Turkey	Kaş	Csa	2	"Cerris-Ilex" - L1	4
	ml26	Q. macrolepis	JBG - 712079	S Greece	Crete	Csa	1	"Cerris-Ilex" - L1	4
	ml27	Q. macrolepis x Q. brantii	JBG - 20051872	Israel	Jerusalem Botanical Garden	Csa	6	"Cerris-Ilex" - L2	4
	ml29	Q. macrolepis	TUS-2AGR33276	Albania	Girokaster	Csb	2	"Cerris-Ilex" - L1	4
	ml30	Q. macrolepis	Denk, Ruhri & Ruhri 20081010/1-1 S	E Greece	Lesbos	Csa	n.d.	n.d.	4
	su01	Q. suber	Denk & Tschan 2007132 S	S Italy	Sapri (SA)	Csa	1	"Cerris-Ilex" - L1	3
	su02	Q. suber	Denk & Tschan 2007136 S	S Italy	Sapri (SA)	Csa	1	"Cerris-Ilex" - L1	3
	su03	Q. suber	Denk & Tschan 2007137 S	S Italy	Sapri (SA)	Csa	1	"Cerris-Ilex" - L1	3
	su04	Q. suber	Denk & Tschan 2007146 S	S Italy	Centola (SA)	Csa	1	"Cerris-Ilex" - L1	3
	su05	Q. suber	Tschan 2008149 S	SW Spain	Herrera del Duque	Csa	1	"Cerris-Ilex" - L1	3
	su06	Q. suber	Tschan 2008151 S	C Spain	Guadalupe	Csa	1	"Cerris-Ilex" - L1	3
	su07	Q. suber	Tschan 2008178 S	NE Spain	Granollers	Csc	11	"Euro-Med" (sect. Ilex)	3
	su08	Q. suber	Tschan 2008191 S	NE Spain	Montseny	Cfa	11	"Euro-Med" (sect. Ilex)	3
	su09	Q. suber	Tschan 2009002 S	S Spain	Castellar	Csa	1	"Cerris-Ilex" - L1	1
	su10	Q. suber	Denk 2005026 S	S Spain	Mte Aljibe	Csa	1	"Cerris-Ilex" - L1	3
	su11	Q. suber	Denk 2005024 S	S Spain	Mte Aljibe	Csa	1	"Cerris-Ilex" - L1	n.d.
	su12	Q. suber	Denk 2005023 S	S Spain	Sierra de Grazalema	Csa	1	"Cerris-Ilex" - L1	n.d.
	su13	Q. suber	Denk 2005021 S	S Spain	Sierra de Grazalema	Csa	1	"Cerris-Ilex" - L1	3
	su14	Q. suber	Denk 2005029 S	S Spain	Mte Aljibe	Csa	1	"Cerris-Ilex" - L1	n.d.
	su15	Q. suber	Denk 2005027 S	S Spain	Mte Aljibe	Csa	1	"Cerris-Ilex" - L1	n.d.
	su16	Q. suber	Denk 2005050 S	S Spain	Puerto de Galiz	Csa	1	"Cerris-Ilex" - L1	n.d.
	su17	Q. suber	Denk 2005045 S	S Spain	Los Alcornocales	Csa	1	"Cerris-Ilex" - L1	n.d.
	su18	Q. suber	Denk 2005052 S	S Spain	Puerto de Galiz	Csa	1	"Cerris-Ilex" - L1	n.d.
	su19	Q. suber	Denk 2005054 S	S Spain	Puerto de Galiz	Csa	1	"Cerris-Ilex" - L1	n.d.
	su20	Q. suber	Denk & Gruber 2005189 S	W Morocco	Rabat	Csa	1	"Cerris-Ilex" - L1	n.d.
	su21	Q. suber	Denk & Gruber 2005188 S	W Morocco	Rommani	Csa	1	"Cerris-Ilex" - L1	n.d.
	su22	Q. suber	Denk & Gruber 2005187 S	W Morocco	Rommani	Csa	1	"Cerris-Ilex" - L1	3
	su23	Q. suber	Denk & Gruber 2005121 S	E Morocco	Jbel Tazekka	Csa	12	"Euro-Med" (sect. Ilex)	n.d.
	su24	Q. suber	Denk & Gruber 2005115 S	E Morocco	Jbel Tazekka	Csa	12	"Euro-Med" (sect. Ilex)	n.d.
	su25	Q. suber	Denk & Gruber 2005114 S	E Morocco	Jbel Tazekka	Csa	12	"Euro-Med" (sect. Ilex)	n.d.
	su26	Q. suber	Denk & Gruber 2005058 S	N Morocco	Chefchaouen	Csb	1	"Cerris-Ilex" - L1	n.d.
	su27	Q. suber	Denk & Gruber 2005224 S	N Morocco	Tangers	Csa	1	"Cerris-Ilex" - L1	n.d.
	su28	Q. suber	Denk & Gruber 2005211 S	N Morocco	Cap Spartel	Csa	1	"Cerris-Ilex" - L1	3
	su29	Q. suber	Tschan 2008145 S	SW Portugal	Águas de Moura	Csa	11	"Euro-Med" (sect. Ilex)	3
	su30	Q. suber	Tschan 2008121 S	C Portugal	Oliveira do Mondego	Csa	1	"Cerris-Ilex" - L1	3
	su31	Q. suber	Tschan 2008123 S	C Portugal	Arazede	Csa	1	"Cerris-Ilex" - L1	3
	su32	Q. suber	Tschan 2008141 S	SW Portugal	Arrábida	Csa	1	"Cerris-Ilex" - L1	3
	su33	Q. suber	Tschan 2008116 S	NW Portugal	Rebordosa	Csb	1	"Cerris-Ilex" - L1	3
	su34	Q. suber	Tschan 2008102 S	NW Portugal	Britelo	Csb	1	"Cerris-Ilex" - L1	3
	su35	Q. suber	Tschan 2008105 S	NW Portugal	Tregosa	Csb	11	"Euro-Med" (sect. Ilex)	3
	su36	Q. suber	Tschan 2008110 S	NW Portugal	Braga	Csb	1	"Cerris-Ilex" - L1	3
	su37	Q. suber	TUS-054.01/HR	Croatia	Pula	Csc	1	"Cerris-Ilex" - L1	3
	su38	Q. suber	TUS-BCD-Qsub-Ostuni	S Italy	Ostuni (BA)	Csa	1	"Cerris-Ilex" - L1	3
	su39	Q. suber	TUS-BCD-Qsub-Custonaci	SE Italy	Custonaci (TP)	Csa	1	"Cerris-Ilex" - L1	3
	su40	Q. suber	TUS-BCD-Qsub-Seignosse	W France	Seignosse	Cfa	1	"Cerris-Ilex" - L1	3
	su41	Q. suber	TUS-BCD-Qsub-Guerbes	Algeria	Guerbes	Csa	1	"Cerris-Ilex" - L1	3
	su42	Q. suber	TUS-BCD-Qsub-Mallorca	Spain	Puig Punyent (Mallorca)	Csa	11	"Euro-Med" (sect. Ilex)	3
	su43	Q. suber	TUS-BCD-Qsub-Tuscania	C Italy	Tuscania (VT)	Csa	1	"Cerris-Ilex" - L1	3
	su44	Q. suber	TUS-BCD-Qsub-Tempio	W Italy	Tempio Pausania (OT)	Csa	1	"Cerris-Ilex" - L1	3
	su45	Q. suber	TUS-BCD-Qsub-Capraia	W Italy	Capraia (LI)	Csa	1	"Cerris-Ilex" - L1	3
	su46	Q. suber	TUS-BCD-Qsub-Bergeggi	NW Italy	Bergeggi (SV)	Csa	1	"Cerris-Ilex" - L1	3
	su47	Q. suber	TUS-BCD-Qsub-Tunisia	Tunisia	Cap Serrat	Csa	1	"Cerris-Ilex" - L1	3
	su48	Q. suber	Denk & Gruber 2005238 S	Tunisia	Tabarka	Csa	n.d.	n.d.	3
	su49	Q. suber	Denk & Gruber 2005246 S	Tunisia	Tabarka	Csa	n.d.	n.d.	3
	su50	Q. suber	Schlee MS03245 TUB	SE France	Col du canadel	Csa	n.d.	n.d.	3
	su51	Q. suber	Schlee MS03246 TUB	SE France	Le Luc	Csa	n.d.	n.d.	3
	su52	Q. suber	Denk & Tschan 2007123 S	S Italy	Calabria	Csa	n.d.	n.d.	3
	su53	Q. suber	Denk & Tschan 2007137 S	S Italy	Sapri (SA)	Csa	n.d.	n.d.	3
	su54	Q. suber	Denk & Tschan 2007146 S	S Italy	Centola (SA)	Csa	n.d.	n.d.	3
	tj01	Q. trojana	Denk & Grimm 2006248 S	S Turkey	Aydos Dağları	Csb	1	"Cerris-Ilex" - L1	n.d.
	tj02	Q. trojana x Q. libani	Denk & Grimm 2006246 S	S Turkey	Aydos Dağları	Csb	1	"Cerris-Ilex" - L1	2
	tj03	Q. trojana	Denk & Grimm 2006252 S	S Turkey	Aydos Dağları	Csb	1	"Cerris-Ilex" - L1	1
	tj04	Q. trojana	Denk & Grimm 2006271 S	S Turkey	Kara Dağ	Csa	1	"Cerris-Ilex" - L1	1
	tj05	Q. trojana	Denk & Grimm 2006278 S	S Turkey	Beyşehir Gölü	Csa	1	"Cerris-Ilex" - L1	2
	tj06	Q. trojana	Denk & Grimm 2006305 S	SW Turkey	Eğirdir Gölü	Csa	2	"Cerris-Ilex" - L1	2
	tj07	Q. trojana	Denk & Grimm 2006344 S	W Turkey	Uşak	Csa	1	"Cerris-Ilex" - L1	1
	tj08	Q. trojana x Q. suber	Denk & Tschan 2007004 S	n.d.	BG Naples	n.d.	2	"Cerris-Ilex" - L1	3
	tj09	Q. trojana	Denk & Tschan 2007054 S	S Italy	Ginosa (TA)	Csa	1	"Cerris-Ilex" - L1	2
	tj10	Q. trojana	Denk & Tschan 2007049 S	S Italy	Matera (MT)	Csa	1	"Cerris-Ilex" - L1	1
	tj11	Q. trojana	Denk & Tschan 2007078 S	S Italy	Martina Franca (TA)	Csa	1	"Cerris-Ilex" - L1	2
	tj12	Q. trojana	Denk & Tschan 2007080 S	S Italy	Martina Franca (TA)	Csa	1	"Cerris-Ilex" - L1	1
	tj13	Q. trojana	Denk & Grimm 2006285 S	S Turkey	Beyşehir Gölü	Csa	n.d.	n.d.	2
	tj14	Q. trojana	Denk & Grimm 2006287 S	S Turkey	Beyşehir Gölü	Csa	n.d.	n.d.	2
	tj15	Q. trojana	Denk & Grimm 2006362 S	C Turkey	Söğutalan	Csa	n.d.	n.d.	2
	tj16	Q. trojana	Denk & Grimm 2006239 S	C Turkey	Gülek Bog	Csa	n.d.	n.d.	1
	tj17	Q. trojana	Denk, Ruhri & Ruhri 20081013/1-1 S	N Greece	Elafotopos	Csb	1	"Cerris-Ilex" - L1	2
	tj18	Q. trojana	Denk, Ruhri & Ruhri 20081013/1-2 S	N Greece	Elafotopos	Csb	1	"Cerris-Ilex" - L1	1
	tj19	Q. trojana	Denk, Ruhri & Ruhri 20081013/1-4 S	N Greece	Elafotopos	Csb	1	"Cerris-Ilex" - L1	1
	tj20	Q. trojana	Denk, Ruhri & Ruhri 20081013/1-3 S	N Greece	Elafotopos	Csb	1	"Cerris-Ilex" - L1	1
	tj21	Q. trojana	Denk, Ruhri & Ruhri 20081014/2-1 S	N Greece	Kalpaki	Csa	2	"Cerris-Ilex" - L1	2
	tj22	Q. trojana	Denk, Ruhri & Ruhri 20081014/2-2 S	N Greece	Kalpaki	Csa	1	"Cerris-Ilex" - L1	2
	tj23	Q. trojana	Denk, Ruhri & Ruhri 20081014/1-1 S	N Greece	Kalpaki	Csa	1	"Cerris-Ilex" - L1	1
	tj24	Q. trojana	Denk & Tschan 2007050 S	S Italy	Matera (MT)	Csa	1	"Cerris-Ilex" - L1	1
	tj25	Q. trojana	Denk & Tschan 2007051 S	S Italy	Ginosa (TA)	Csa	1	"Cerris-Ilex" - L1	2
	tj26	Q. trojana	Denk & Tschan 2007052 S	S Italy	Ginosa (TA)	Csa	1	"Cerris-Ilex" - L1	1
	tj27	Q. trojana	Denk & Tschan 2007053 S	S Italy	Ginosa (TA)	Csa	1	"Cerris-Ilex" - L1	1
	tj28	Q. trojana	Denk & Tschan 2007055A S	S Italy	Ginosa (TA)	Csa	1	"Cerris-Ilex" - L1	1
	tj29	Q. trojana	Denk & Tschan 2007065 S	S Italy	Mottola (TA)	Csa	2	"Cerris-Ilex" - L1	2
	tj30	Q. trojana	Denk & Tschan 2007066 S	S Italy	Mottola (TA)	Csa	2	"Cerris-Ilex" - L1	2
	tj31	Q. trojana	Denk & Tschan 2007071 S	S Italy	Mottola (TA)	Csa	2	"Cerris-Ilex" - L1	1
	tj32	Q. trojana	Denk & Tschan 2007079 S	S Italy	Martina Franca (TA)	Csa	1	"Cerris-Ilex" - L1	1
	tj33	Q. trojana x Q. libani	Denk & Grimm 2006249 S	S Turkey	Aydos Dağları	Csb	1	"Cerris-Ilex" - L1	1
	tj34	Q. trojana	Denk & Grimm 2006253 S	S Turkey	Aydos Dağları	Csb	1	"Cerris-Ilex" - L1	2
	tj35	Q. trojana	Denk & Grimm 2006254 S	S Turkey	Aydos Dağları	Csb	1	"Cerris-Ilex" - L1	2
	tj36	Q. trojana	Denk & Grimm 2006284 S	S Turkey	Beyşehir Gölü	Csa	1	"Cerris-Ilex" - L1	2
	tj37	Q. trojana	Denk & Grimm 2006304 S	SW Turkey	Eğirdir Gölü	Csa	2	"Cerris-Ilex" - L1	1
	tj38	Q. trojana x Q. libani	Denk & Grimm 2006306 S	SW Turkey	Eğirdir Gölü	Csa	2	"Cerris-Ilex" - L1	n.d.
	tj39	Q. trojana	Denk & Grimm 2006337 S	W Turkey	Uşak	Csa	4	"Cerris-Ilex" - L1	1
	tj40	Q. trojana	Denk & Grimm 2006269 S	S Turkey	Kara Dağ	Csa	1	"Cerris-Ilex" - L1	2
	tj41	Q. trojana	Denk & Grimm 2006270 S	S Turkey	Kara Dağ	Csa	1	"Cerris-Ilex" - L1	1
	tj42	Q. trojana	Denk & Grimm 2006279 S	W Turkey	Yeşildağ	Csa	1	"Cerris-Ilex" - L1	1
	tj43	Q. trojana	Denk & Grimm 2006338 S	W Turkey	Uşak	Csa	4	"Cerris-Ilex" - L1	1
	tj44	Q. trojana	Denk & Grimm 2006365 S	NW Turkey	Uluabat Gölu	Csa	1	"Cerris-Ilex" - L1	2
	tj45	Q. trojana	Denk & Grimm 2006366 S	NW Turkey	Uluabat Gölu	Csa	1	"Cerris-Ilex" - L1	2

## Sheet: GenBank sequences
		GenBank sequence accessions retrieved from GenBank and used to complement the studied dataset
		trnH-spbA					5S-IGS
	Quercus sect. Ilex	Quercus spinosa	LM652851				Quercus baloot	FM243446 - FM243451
		Quercus baroni	LM652806				Quercus floribunda	FM243452 - FM243455
		Quercus dolicholepis	LM652866
			LM652825
		Quercus semecarpifolia	HE591332
		Quercus baloot	HE591334
		Quercus floribunda	HE591338
		Quercus phyllireaoides	LC275576
			LC275577
			LC275566
			LC275567
			LC275568
			LC275569
	Quercus sect. Cerris	Quercus acutissima*	KT152191 - KT152200				Quercus afares	FM242869 - FM242888
		Quercus variabilis**	JF753573 - JF753583				Quercus brantii	FM242889 - FM242906
			KM210647				Quercus castaneifolia	FM242907 - FM242908
			HE585136				Quercus cerris	FM242912 - FM242952
		Quercus cerris	HE591247				Quercus libani	FM242956 - FM242967
			HE591292				Quercus macrolepis	FM242968 - FM243009
		Quercus crenata	HE591251				Quercus suber	FM243010 - FM243060
			HE591293				Quercus trojana	FM243065 - FM243111
			HE591341
		Quercus suber	HE591296
			HE591297
			HE591254
			HE591255
		* haplotypes used for the NETWORK analysis: KT152195 - KT152199
		** haplotypes used for the NETWORK analysis: JF753573, JF753580-JF753583
